# Supplementary material for: Effects of Cigarette Smoke on Adipose and Skeletal Muscle Tissue: In Vivo and In Vitro Studies
Source: Cells. 2022 Sep 16;11(18):2893. doi: 10.3390/cells11182893 (PMC9497292; doi:10.3390/cells11182893)
Supplement: Supplementary file 1 [file cells-11-02893-s001.zip]

Archive with 1 entries (1 files):
- cells-1871204-supplementary.pdf
